# Supplementary material for: Characterization of the emergent properties of a synthetic quasi-cellular system
Source: BMC Bioinformatics. 2012 Mar 28;13(Suppl 4):S9. doi: 10.1186/1471-2105-13-S4-S9 (PMC3434441; doi:10.1186/1471-2105-13-S4-S9)
Supplement: Additional file 1 — Formal specification of the PURE system in the QDC input language: This file contains, in ASCII format, an example of the complete input file for a PURE system containing liposomes. Accordingly with QDC syntax, the file is divided into blocks: the first contains the declaration of the chemical species present in the system; the second block contains the vesicle volume; the third block contains the chemical reactions that can take place (each is described as: "k, R1 + R2 > P1 + P2", where k is the deterministic kinetic coefficient, R1 and R2 are the reagents; P1 and P2 are the products); the fourth (and last) block contains the initial number of molecules for each chemical species. [file 1471-2105-13-S4-S9-S1.txt]

BS	R	RBS	RBS1	RBS2	RBS3	ATP	GTP	ADP	GDP	AMP	PPi	Pi	IF1	IF2	IF3	IF2GTP	IX	EFts	EFtu	EFtuGTP	EFtuGDP	EFg	EFgGTP	EFaRGTP	EFX	EX	EX2	RF	RFGTP	TX	PROT	eR	eRSTOP	eRa	eRp	tRNA	aa	Syn	aaSyn	aaAMPSyn	aatRNA	AX	AX2	PPase	AK	AKP	NDK	NDKP	CK
volume	0.0000000000000001
100000	IF2 + GTP > IF2GTP
1.8	IF2GTP > IF2 + GTP
100000	IF1 + R > RBS1
1	RBS1 > IF1 + R
100000	RBS1 + IF3 > RBS3
1	RBS3 > IF3 + RBS1
100000	RBS3 + IF2GTP > RBS2
1	RBS2 > IF2GTP + RBS3
100000	RBS2 + BS > RBS
1	RBS > RBS2 + BS
1300	RBS + fMetRNA > IX
0.23	IX > RBS + fMetRNA
0.18	IX > eR + IF1 + IF2 + IF3 + GDP + Pi + BS
50000	EFtu + GTP > EFtuGTP
0.02	EFtuGTP > GTP + EFtu
10000000	EFtu + EFts > tuts
0.01	tuts > EFtu + EFts
2000000	EFtu + GDP > EFtuGDP
0.002	EFtuGDP > EFtu + GDP
45000000	EFtuGDP + EFts > EFX
400	EFX > EFtuGDP + EFts
175	EFX > tuts + GDP
10000000	tuts + GDP > EFX
5000000	tuts + GTP > EFY
90	EFY > tuts + GTP
60	EFY > EFtuGTP + EFts
8000000	EFts + EFtuGTP > EFY
10000	EFg + GTP > EFgGTP
1.8	EFgGTP > EFg + GTP
10000	aatRNA + EFtuGTP > EFaRGTP
1	EFaRGTP > aatRNA + EFtuGTP
10000	eR + EFaRGTP > EX0
10000	eRp + EFaRGTP > EX
0.2	EX > eRp + EFaRGTP
0.2	EX0 > eR + EFaRGTP
15	EX > eRa + EFtuGDP + Pi
15	EX0 > eRa0 + EFtuGDP + Pi
10000	eRa + EFgGTP > EX2
10000	eRa0 + EFgGTP > EX20
0.3	EX2 > eRa + EFgGTP
0.3	EX20 > eRa0 + EFgGTP
15	EX2 > EFg + GDP + Pi + eRp + tRNA
15	EX20 > EFg + GDP + Pi + eRp + MtRNA
0.05	EX2 > EFg + GDP + Pi + tRNA + eRSTOP
100000	eRSTOP + RFGTP > TX
1	TX > eRSTOP + RFGTP
10	TX > R + RF + GDP + Pi + PROT + tRNA
100000	RF + GTP > RFGTP
1.8	RFGTP > RF + GTP
1000000	aa + Syn > aaSyn
1	aaSyn > aa + Syn
1000000	aaSyn + ATP > AX
0.1	AX > aaSyn + ATP
100	AX > aaAMPSyn + AMP + PPi
1000000	aaAMPSyn + tRNA > AX2
0.01	AX2 > aaAMPSyn + tRNA
0.84	AX2 > aatRNA + Syn
100	PPase + PPi > PPase + Pi + Pi
100000	AK + ATP > Y
40	Y > AK + ATP
120	Y > AKP + ADP
100000	AK + ADP > Z
90	Z > AK + ADP
120	Z > AKP + AMP
100000	AKP + AMP > W
40	W > AKP + AMP
120	W > AK + ADP
100000	AKP + ADP > Q
90	Q > AKP + ADP
120	Q > AK + ATP
100000	NDK + ATP > D
60	D > NDK + ATP
60	D > NDKP + ADP
100000	NDK + GTP > H
60	H > NDK + GTP
60	H > NDKP + GDP
100000	NDKP + ADP > C
60	C > NDKP + ADP
60	C > NDK + ATP
100000	NDKP + GDP > N
100	N > NDKP + GDP
60	N > NDK + GTP
100000	CK + ATP > K
1	K > CK + ATP
120	K > CKP + ADP
100000	CKP + ADP > J
0.1	J > CKP + ADP
480	J > CK + ATP
100000	CK + CrP > L
20	L > CK + CrP
480	L > CKP + Cr
100000	Cr + CKP > M
20	M > Cr + CKP
150	M > CK + CrP
100000	Met + MSyn > aaMSyn
0.9	aaMSyn > Met + MSyn
100000	aaMSyn + ATP > AMX
0.1	AMX > aaMSyn + ATP
100	AMX > aaAMPMSyn + AMP + PPi
100000	aaAMPMSyn + MtRNA > AMX2
0.01	AMX2 > aaAMPMSyn + MtRNA
2.5	AMX2 > MetRNA + MSyn
100000	MetRNA + MTF > MetMTF
0.01	MetMTF > MetRNA + MTF
100000	MetMTF + FTHF > MetFMTF
1	MetFMTF > MetMTF + FTHF
1.3	MetFMTF > fMetRNA + THF + MTF
BS	0	20
R	0	72.264
RBS	0	0
RBS1	0	0
RBS2	0	0
RBS3	0	0
ATP	0	120440
GTP	0	120440
CrP	0	1204400
Cr	0	0
ADP	0	0
GDP	0	0
AMP	0	0
PPi	0	0
Pi	0	0
IF1	0	162.594
IF2	0	24.088
IF3	0	90.33
IF2GTP	0	0
IX	0	0
EFts	0	39.7452
EFtu	0	55.4024
EFtuGTP	0	0
EFtuGDP	0	0
EFg	0	15.6572
EFgGTP	0	0
EFaRGTP	0	0
EFX	0	0
EX	0	0
EX2	0	0
RF	0	17.4638
RFGTP	0	0
TX	0	0
PROT	0	0
eR	0	0
eRSTOP	0	0
eRa	0	0
eRp	0	0
tRNA	0	5395.712
aa	0	343254
Syn	0	54.198
aaSyn	0	0
aaAMPSyn	0	0
aatRNA	0	0
AX	0	0
AX2	0	0
PPase	0	5.14
AK	0	6.6911
AKP	0	0
NDK	0	0.6022
NDKP	0	0
CK	0	2.8009
CKP	0	0
Q	0	0
W	0	0
Z	0	0
Y	0	0
D	0	0
H	0	0
C	0	0
N	0	0
J	0	0
K	0	0
L	0	0
M	0	0
Met	0	18066
MSyn	0	2.7099
aaMSyn	0	0
aaAMPMSyn	0	0
MtRNA	0	134.8928
MetRNA	0	0
AMX	0	0
AMX2	0	0
MTF	0	3.47423
MetMTF	0	0
FTHF	0	1271966
MetFMTF	0	0
fMetRNA	0	0
THF	0	0
EX0	0	0
EX20	0	0
eRa0	0	0
tuts	0	0
EFY	0	0
[truncated: 34 more columns]
