# Supplementary material for: Characterization of the emergent properties of a synthetic quasi-cellular system
Source: BMC Bioinformatics. 2012 Mar 28;13(Suppl 4):S9. doi: 10.1186/1471-2105-13-S4-S9 (PMC3434441; doi:10.1186/1471-2105-13-S4-S9)
Supplement: Additional file 2 — This file contains the list of each chemical species declared in the file puresys.txt along with the description of which real chemical species it is referred to. [file 1471-2105-13-S4-S9-S2.txt]

PURE system reagents, intermediates, and products as they appear in the model. 

IF1, IF2, IF3   --> Translation Initiation Factors 
R  --> Free ribosome (monosome) 
RBS, RBS1, RBS2, RBS3  --> Pre-initiation complex 
BS  --> Ribosome Binding Site (on mRNA) 
aatRNA  --> Free aminoacyl-tRNA 
IX  --> Initiation Complex 
eR, eRp, eRa , eRa0 --> Elongating ribosome 
EFtu, EFts, EFg  --> Translation Elongation Factors 
EFX --> Guanosine exchange reaction intermediate 
EFaRGTP  --> Ternary complex (aminoacyl-tRNA + EF-Tu + GTP) 
EX, EX0, EX2, EX20 --> Quaternary complex ( aminoacyl-tRNA + EF-Tu + GTP, bound to  ribosome A-site) 
tRNA  --> free tRNA 
eRSTOP  --> Ribosome with Stop codon in A-site 
TX  --> Translation termination complex 
RF  --> Ribosome Release Factors 
PROT  --> Complete protein 
aa  --> Free aminoacids 
Syn  --> Aminoacyl-tRNA synthetases 
aaSyn  --> Charging intermediate (aminoacid bound to aminoacyl-tRNA  synthetase) 
AX  --> Charging intermediate (ATP bound to aminoacyl-tRNA  synthetase) 
aaAMPSyn  --> Aminoacylation intermediate (AMP , aminoacid bound to  
aminoacyl-tRNA synthetase) 
AX2  --> Aminoacylation intermediate (tRNA bound to aminoacyl-tRNA  synthetase) 
PPase  --> Pyrophosphatase 
AK(P)  --> Adenylate kinase (phosphorylated) 
NDK(P)  --> Nucleoside-diphosphate kinase (phosphorylated) 
CK(P)  --> Creatine kinase (phosphorylated) 
Cr(P)  --> Creatine ((phosphorylated) 
Met,  --> Free methionine 
MSyn,  --> Methionyl-tRNA synthetase 
aaMSyn,  --> Charging intermediate 
aaAMPMSyn,  -->  Aminoacylation intermediate 
MtRNA,  --> Free Met-anticodon tRNA 
MetRNA,  --> Free Met-acylated tRNA 
AMX,  --> Charging intermediate 
AMX2,  --> Aminoacylation intermediate 
MTF,  --> Methionyl-tRNA formyltransferase 
MetMTF,  --> Formylation intermediate 
FTHF,  --> 10-formyltetrahydrofolate 
MetFMTF,  --> Formylation intermediate 
fMetRNA,  --> Free formylmethionyl-tRNA 
ATP, ADP, AMP --> Adenosine tri-, di-, mono- phosphate 
GTP, GDP --> Guanosine tri-, di- phosphate 
THF,  --> Tetrahydrofolate 
Pi, PPi --> Inorganic phosphate, pyrophosphate 
Q, W, Z, Y, D, H, C, N, J, K, L, M   --> Energy recycling intermediates 
